# Supplementary material for: Trojan pH-Sensitive Polymer Particles Produced in a Continuous-Flow Capillary Microfluidic Device Using Water-in-Oil-in-Water Double-Emulsion Droplets
Source: Micromachines (Basel). 2022 May 31;13(6):878. doi: 10.3390/mi13060878 (PMC9230220; doi:10.3390/mi13060878)
Supplement: Supplementary file 1 [file micromachines-13-00878-s001.zip]

Archive with 1 entries (1 files):
- micromachines-1732496-supplementary.pdf
